# Supplementary material for: Assessing uranium and select trace elements associated with breccia pipe uranium deposits in the Colorado River and main tributaries in Grand Canyon, USA
Source: PLoS One. 2020 Nov 4;15(11):e0241502. doi: 10.1371/journal.pone.0241502 (PMC7641433; doi:10.1371/journal.pone.0241502)
Supplement: S1 Data — (XLSX) [file pone.0241502.s002.xlsx]

## Sheet: READ ME
These worksheets contain arsenic, cadmium, lead, and uranium results from water samples collected on the main-stem Colorado River and from major tributaries in Grand Canyon. Suspended sediment chemistry data from the tributary sites also are presented.
Surface water sites in the Grand Canyon region are monitored in order to better understand potential changes in water and sediment chemistry that may be related to breccia-pipe uranium mining in the area.
Data for 2015 through 2018 from the following sites are included in this workbook:
	Worksheet	Site Name	USGS Site ID
	CR-LF	Colorado River at Lees Ferry, Arizona	09380000
	CR-GC	Colorado River near Grand Canyon, Arizona	09402500
	CR-DIA	Colorado River above Diamond Creek near Peach Springs, Arizona	09404200
	LCR	Little Colorado River above the mouth near Desert View, Arizona	09402300
	KAN	Kanab Creek above the mouth near Supai, Arizona	09403850
	HAV	Havasu Creek above the mouth near Supai, Arizona	09404115
Water results from tributary sites are organized by autosampler deployment periods. First, any pre-deployment quality control (QC) sample results are provided, followed by autosampler results. Any post-deployment results are then presented.
QC samples used at these sites are:
	blank	An autosampler bottle filled with certified inorganic blank water. Samples are collected at the beginning and end of autosampler deployment.
	reference	An autosampler bottle filled with a standard reference sample. Samples are collected at the beginning and end of autosampler deployment.
	grab	A grab sample taken directly from the stream.
	ISCO trigger	The autosampler is triggered at the same time as the grab sample is collected, and then a sample is immediately collected from the triggered autosampler bottle. The ISCO trigger bottle remains in the autosampler until then end of the deployment, at which time it is sampled again (post-deployment ISCO trigger).
Not all QC samples are available for all autosampler deployments (as noted in the results).
Elemental results are presented in columns, with an additional column at the end for sample comments (for example,
any result that is rejected because of information from QC samples).

## Sheet: CR-LF WQ
WATER QUALITY DATA FROM 09380000 COLORADO RIVER AT LEES FERRY, ARIZONA
Sample collection date and time	As µg/L	Cd µg/L	Pb µg/L	U µg/L
2015-08-25 14:30:00	1.3	<0.030	< 0.040	3.48
2015-10-06 13:50:00	1.3			3.08
2015-10-29 12:20:00	1.3			3.1
2015-12-07 14:30:00	1.4			3.17
2016-01-14 10:45:00	1.4	< 0.030	< 0.040	3.01
2016-02-10 14:00:00	1.4			3.07
2016-02-24 12:30:00	1.4			3.46
2016-03-15 14:10:00	NA			3.96
2016-03-31 10:00:00	1.4	< 0.030	< 0.040	3.77
2016-04-13 11:30:00	1.3			3.72
2016-04-27 12:45:00	1.4			3.73
2016-05-18 12:45:00	1.4			3.77
2016-06-07 12:15:00	1.3	< 0.030	< 0.040	3.1
2016-07-26 12:10:00	1.3			3.16
2016-08-16 12:20:00	1.4			3.33
2016-10-25 14:30:00	1.4			3.58
2016-11-08 12:15:00	1.6			3.68
2016-12-13 13:30:00	1.5			3.27
2017-01-25 13:00:00	1.4			3.18
2017-02-14 12:30:00	1.4			3.35
2017-03-08 13:30:00	1.5			3.52
2017-03-22 12:45:00	1.3			3.55
2017-04-04 07:30:00	1.4			3.46
2017-04-19 09:45:00	1.4			3.46
2017-05-02 11:45:00	1.3			3.4
2017-05-17 11:45:00	1.5			3.34
2017-06-13 12:15:00	1.4			3.36
2017-07-19 09:15:00	1.4			3.32
2017-08-16 08:45:00	1.4	< 0.030	< 0.020	3.35
2017-10-10 14:30:00	1.4			3.02
2017-10-30 14:00:00	1.3	< 0.030	< 0.020	3.47
2017-12-05 11:30:00	1.5			3.23
2018-01-09 12:30:00	1.3			3.14
2018-02-06 12:00:00	1.4	< 0.030	< 0.020	3.58
2018-02-21 10:00:00	1.4			3.29
2018-03-06 12:15:00	1.3			3.04
2018-03-26 11:30:00	1.4			3
2018-04-10 11:15:00	1.3			2.73
2018-04-24 13:00:00	1.3			3.05
2018-05-22 12:15:00	1.3			2.73
2018-06-05 11:00:00	1.3	< 0.030	< 0.020	2.58
2018-07-24 11:15:00	1.3			3.05
2018-08-27 15:45:00	1.4			2.64
2018-10-02 12:30:00	1.4			2.78
2018-11-06 11:00:00	1.5			3.15
2018-12-03 11:30:00	1.4			2.68

## Sheet: CR-GC WQ
WATER QUALITY DATA FROM 09402500 COLORADO RIVER NEAR GRAND CANYON, ARIZONA
Sample collection date and time	As µg/L	Cd µg/L	Pb µg/L	U µg/L
2015-02-26 11:15:00	1.6	<0.03	<0.040	3.35
2016-08-24 09:30:00	1.5	<0.03	0.02	3.5
2017-02-22 10:40:00	1.7	<0.03	<0.020	3.42
2018-08-22 13:00:00	1.5	<0.03	<0.060	2.47

## Sheet: CR-DIA WQ
WATER QUALITY DATA FROM 09404200 COLORADO RIVER ABOVE DIAMOND CREEK NR PEACH SPRINGS, ARIZONA
Sample collection date and time	As µg/L	Cd µg/L	Pb µg/L	U µg/L
2015-01-26 14:00:00	1.5	< 0.030	0.427	3.18
2015-06-29 14:00:00	1.6	0.074	<0.040	3.49
2016-08-31 08:10:00	1.7	< 0.030	< 0.020	3.5
2016-11-10 10:15:00	1.4	< 0.090	< 0.060	3.92
2017-03-21 08:00:00	1.7	< 0.030	< 0.020	3.09
2017-05-31 07:00:00	1.7	< 0.030	< 0.020	3.32
2018-09-05 07:45:00	1.6	< 0.030	< 0.020	3.7
2018-11-29 11:30:00	1.7	< 0.180	< 0.120	2.81

## Sheet: LCR WQ
WATER QUALITY DATA FROM 09402300 LITTLE COLORADO RIVER ABOVE MOUTH NEAR DESERT VIEW, ARIZONA
Sample collection date and time	Days between sample collection and retrieval	Potential increase in concentration due to evaporation	As µg/L	Cd µg/L	Pb µg/L	U µg/L	Comments
2016-02-23 15:00:00	0		3	0.18	10.529	4.04	suspected contamination of Pb
2016-02-23 15:00:00	0		2.76	0.466	2.833	3.033	suspected contamination of Pb
2016-02-23 15:44:00	63.3444	0.0361063	2.23	<0.06	0.46	3.7
2016-02-23 17:44:00	63.2611	0.0360588	2.305	<0.06	0.288	3.819
2016-02-23 19:44:00	63.1778	0.0360113	2.486	<0.06	0.537	3.722
2016-02-23 21:44:00	63.0944	0.0359638	2.184	<0.06	0.277	3.635
2016-02-23 23:44:00	63.0111	0.0359163	2.305	<0.06	0.232	3.604
2016-02-24 01:44:00	62.9278	0.0358688	2.677	<0.06	0.885	3.436
2016-02-24 03:44:00	62.8444	0.0358213	2.194	<0.06	0.185	3.382
2016-02-24 05:44:00	62.7611	0.0357738	2.251	<0.06	0.304	3.208
2016-02-24 07:44:00	62.6778	0.0357263	2.479	<0.06	0.321	3.251
2016-02-24 09:44:00	62.5944	0.0356788	2.493	0.065	0.284	3.093
2016-02-24 11:44:00	62.5111	0.0356313	2.18	<0.06	0.288	2.828
2016-02-24 13:44:00	62.4278	0.0355838	2.365	<0.06	0.476	3.1
2016-02-24 15:44:00	62.3444	0.0355363	2.473	<0.06	0.311	3.241
2016-02-24 17:44:00	62.2611	0.0354888	2.417	<0.06	0.434	3.062
2016-02-24 19:44:00	62.1778	0.0354413	2.492	<0.06	0.209	3.229
2016-02-24 21:44:00	62.0944	0.0353938	2.398	<0.06	0.48	3.107
2016-02-24 23:44:00	62.0111	0.0353463	2.461	<0.06	0.267	3.051
2016-02-25 01:44:00	61.9278	0.0352988	2.877	<0.06	0.512	3.136
2016-02-25 03:44:00	61.8444	0.0352513	2.845	<0.06	0.437	2.983
2016-02-25 05:44:00	61.7611	0.0352038	2.617	<0.06	0.314	3.036
2016-02-25 07:44:00	61.6778	0.0351563	2.408	<0.06	0.368	2.881
2016-04-27 09:20:00	0		8.23	<0.06	0.18	3.94
2016-04-27 09:44:00	0		8.53	<0.06	0.22	4.48
2016-08-02 20:29:00	18.1465	0.0368375	7.051	<0.06	<0.15	4.843
2016-08-02 22:29:00	18.0632	0.0366683	4.437	<0.06	1.665	5.166
2016-08-04 10:14:00	16.5736	0.0336444	3.846	<0.06	<0.15	4.861
2016-08-04 12:14:00	16.4903	0.0334753	<1.5	<0.06	<0.15	6.462
2016-08-04 16:14:00	16.3236	0.0331369	2.096	<0.06	<0.15	5.967
2016-08-04 20:14:00	16.1569	0.0327986	<1.5	<0.06	<0.15	5.961
2016-08-05 00:14:00	15.9903	0.0324603	<1.5	<0.06	<0.15	7.189
2016-08-05 04:14:00	15.8236	0.0321219	4.145	<0.06	<0.15	11.136
2016-08-05 10:14:00	15.5736	0.0316144	<1.5	<0.06	<0.15	5.529
2016-08-05 16:14:00	15.3236	0.0311069	<1.5	<0.06	<0.15	4.568
2016-08-06 00:59:00	14.959	0.0303668	<1.5	<0.06	<0.15	4.388
2016-09-03 00:45:00	62.9688	0.0170016	7.246	<0.1	<0.25	3.718
2016-09-30 15:59:00	35.334	0.00954019	<2.5	<0.1	<0.25	8.281
2016-10-01 02:29:00	34.8965	0.00942206	2.717	<0.1	<0.25	9.668
2016-10-01 08:29:00	34.6465	0.00935456	<2.5	<0.1	<0.25	5.737
2016-10-02 18:59:00	33.209	0.00896644	<2.5	0.135	<0.25	10.507	reject Cd because of low concentration in blank
2016-10-03 00:59:00	32.959	0.00889894	<2.5	<0.1	<0.25	15.339
2016-11-05 16:40:00	0		3.04	<0.08	<0.2	7.34
11/05/2016 16:45	0		3.62	<0.08	<0.2	7.85
2016-11-06 01:44:00	104.928	0.0125913	2.494	<0.08	<0.2	8.709
2016-11-07 16:59:00	103.292	0.0123951	<2	<0.08	<0.2	11.128
2016-11-08 16:59:00	102.292	0.0122751	3.654	<0.08	<0.2	16.905
2016-12-23 07:29:00	57.6882	0.00692258	7.698	<0.08	<0.2	3.591
2016-12-25 17:14:00	55.2819	0.00663383	1.272	<0.08	<0.2	11.598
2016-12-26 17:14:00	54.2819	0.00651383	3.354	<0.08	<0.2	11.955
2016-12-28 05:43:00	52.7618	0.00633142	<2	<0.08	<0.2	5.677
2017-02-19 14:47:00	0		2.648	<0.08	0.459	1.894	reject Pb because of low concentration in blank
2017-02-19 14:51:00	0		2.712	<0.08	0.599	1.842	reject Pb because of low concentration in blank
2017-02-26 17:29:00	100.272	0.0571548	2.588	0.449	0.567	2.628	reject Pb because of low concentration in blank
2017-03-06 09:29:00	92.6049	0.0527848	3.206	<0.08	0.207	5.618	reject Pb because of low concentration in blank
2017-03-12 00:14:00	86.9903	0.0495845	<2	<0.08	0.233	2.897	reject Pb because of low concentration in blank
2017-03-24 00:14:00	74.9903	0.0427445	2.289	<0.08	0.229	2.18	reject Pb because of low concentration in blank
2017-06-07 07:22:00	0		7.0846	<0.08	0.4936	3.6866	reject Pb because of low concentration in blank
2017-06-07 07:30:00	0		7.5603	<0.08	0.7267	4.218	reject Pb because of low concentration in blank
2017-07-19 15:14:00	31.3653	0.021642	13.6807	<0.08	0.5625	1.3273	reject Pb because of low concentration in blank
2017-07-23 17:59:00	27.2507	0.018803	5.3664	<0.08	0.5477	7.5088	reject Pb because of low concentration in blank
2017-07-27 09:59:00	23.584	0.016273	3.0311	<0.08	0.5875	7.0015	reject Pb because of low concentration in blank
2017-07-30 08:29:00	20.6465	0.0142461	<2	<0.08	0.5709	8.4279	reject Pb because of low concentration in blank
2017-08-02 08:29:00	17.6465	0.0121761	6.0191	<0.08	0.6365	12.08	reject Pb because of low concentration in blank
2017-08-05 02:29:00	14.8965	0.0102786	4.6803	<0.08	0.5923	8.5183	reject Pb because of low concentration in blank
2017-08-06 13:59:00	13.4174	0.00925798	4.021	<0.08	0.6774	4.8041	reject Pb because of low concentration in blank
2017-08-14 09:59:00	5.58403	0.00385298	2.4588	<0.08	0.5022	7.1276	reject Pb because of low concentration in blank
2017-08-17 09:14:00	2.61528	0.00180454	4.8673	<0.08	0.5731	4.8483	reject Pb because of low concentration in blank
2017-08-20 10:45:00	0		<5	<0.2	<0.5	7.8417
2017-08-20 11:30:00	0		<5	<0.2	<0.5	7.7885
2017-08-21 15:30:00	0		<5	<0.2	<0.5	5.1781
2018-02-18 14:00:00	0		8.7	<0.2	<2	4
2018-04-05 11:35:00	0		6.1394	<0.2	<0.5	3.8931
2018-07-12 14:44:00	38.3861	0.136655	11.0757	<0.2	<0.5	5.3174
2018-07-13 09:14:00	37.6153	0.13391	<5	<0.2	1.2241	8.185	reject Pb because of low concentration in blank
2018-07-14 16:29:00	36.3132	0.129275	<5	<0.2	<0.5	5.2161
2018-07-16 07:14:00	34.6986	0.123527	<5	<0.2	<0.5	4.6342
2018-07-16 13:59:00	34.4174	0.122526	<5	<0.2	<0.5	5.2003
2018-07-19 13:59:00	31.4174	0.111846	<5	<0.2	<0.5	8.9648
2018-07-22 13:59:00	28.4174	0.101166	<5	1.2454	1.4824	10.5605	reject Cd and Pb because of low concentration in blank
2018-08-20 17:20:00	0		<5	<0.2	<0.5	6.5875
2018-08-20 17:21:00	0		<5	<0.2	<0.5	6.3705
2018-08-21 17:14:00	72.2819	0.0195161	<5	<0.2	<0.5	4.8761
2018-08-22 05:14:00	71.7819	0.0193811	<5	0.3406	<0.5	4.4055
2018-08-24 10:29:00	69.5632	0.0187821	<5	<0.2	<0.5	12.9424
2018-08-27 08:29:00	66.6465	0.0179946	<5	<0.2	<0.5	8.6168
2018-08-29 09:44:00	64.5944	0.0174405	<5	<0.2	<0.5	7.6513
2018-09-02 03:14:00	60.8653	0.0164336	<5	<0.2	<0.5	5.9816
2018-09-04 03:29:00	58.8549	0.0158908	<5	<0.2	<0.5	12.6031
2018-09-07 03:29:00	55.8549	0.0150808	<5	0.304	0.8754	9.2169
2018-09-25 13:59:00	37.4174	0.0101027	<5	<0.2	<0.5	4.2722
2018-10-04 06:29:00	28.7299	0.00775706	<5	<0.2	<0.5	10.6715
2018-10-07 11:59:00	25.5007	0.00688519	<5	<0.2	<0.5	10.1547
2018-10-10 11:59:00	22.5007	0.00607519	<5	<0.2	<0.5	9.7738
2018-10-13 11:59:00	19.5007	0.00526519	<5	<0.2	<0.5	12.003
2018-10-17 04:59:00	15.7924	0.00426394	<5	<0.2	<0.5	6.1988
2018-10-18 16:59:00	14.2924	0.00385894	<5	<0.2	<0.5	9.7429
2018-10-21 16:59:00	11.2924	0.00304894	<5	<0.2	<0.5	11.7836
2018-10-22 18:14:00	10.2403	0.00276487	<5	<0.2	<0.5	9.3071
2018-10-23 21:59:00	9.08403	0.00245269	<5	<0.2	<0.5	12.038
2018-10-25 18:14:00	7.24028	0.00195487	<5	<0.2	<0.5	6.3747
2018-11-02 17:07:00	0		5.9655	<0.2	<0.5	4.5152
2018-11-02 17:09:00	0		5.5821	<0.2	<0.5	4.1383

## Sheet: KAN WQ
WATER QUALITY DATA FROM 09403850 KANAB CREEK ABOVE THE MOUTH NEAR SUPAI, ARIZONA
Sample collection date and time	Days between sample collection and retrieval	PotenTial increase in concentration due to evaporation	As µg/L	Cd µg/L	Pb µg/L	U µg/L
2015-08-26 09:00:00	0		3.486	<0.06	0.202	3.057
08/26/2015 15:44	184.344	0.17144	2.423	<0.06	<0.15	3.392
10/06/2015 17:15	143.281	0.133252	1.527	<0.06	<0.15	5.11
10/06/2015 21:15	143.115	0.133097	1.566	<0.06	<0.15	1.689
10/07/2015 02:15	142.906	0.132903	1.976	<0.06	<0.15	1.443
2016-02-27 12:00:00	0		<1.5	0.12	0.39	5.98
02/27/2016 12:00	0		<1.5	0.34	0.39	5.89
2016-04-16 15:25:00	0		<1.5	<0.06	0.22	6.06
2016-08-25 16:34:00	0		<2	<0.08	<0.2	4.752
2016-08-25 16:35:00	0		<2	<0.08	<0.2	4.816
2016-08-26 12:01:00	0		<2	<0.08	<0.2	4.82
08/26/2016 12:01	0		<2	<0.08	<0.2	4.75
2016-09-22 10:29:00	52.5632	0.0488838	<2	<0.08	<0.2	2.151
2016-09-22 11:29:00	52.5215	0.048845	<2	<0.08	<0.2	1.302
2016-09-22 14:29:00	52.3965	0.0487288	<2	<0.08	<0.2	1.319
2016-09-22 23:44:00	52.0111	0.0483703	<2	<0.08	<0.2	0.804
2016-09-23 02:44:00	51.8861	0.0482541	<2	<0.08	<0.2	1.533
2016-09-23 17:29:00	51.2715	0.0476825	<2.5	<0.1	<0.25	1.8
2016-11-14 14:18:00	0		<2	0.21	0.25	5.556
2016-11-14 14:20:00	0		<2	<0.08	<0.2	5.349
2016-12-22 11:15:00	63.5312	0.00590841	<2	<0.08	<0.2	2.684
2016-12-22 12:15:00	63.4896	0.00590453	<2	<0.08	<0.2	1.166
2016-12-31 05:30:00	54.7708	0.00509369	<2	<0.08	<0.2	1.483
01/20/2017 22:45	34.0521	0.00316684	<2	<0.08	<0.2	1.186
01/20/2017 23:45	34.0104	0.00316297	<2	<0.08	<0.2	1.268
01/23/2017 16:45	31.3021	0.00291109	<2	<0.08	<0.2	2.217
02/13/2017 19:00	10.2083	0.000949375	<2	<0.08	<0.2	5.256
02/13/2017 22:00	10.0833	0.00093775	<2	<0.08	<0.2	4.366
02/14/2017 00:00	10	0.00093	<2	<0.08	<0.2	3.68
02/14/2017 08:00	9.66667	0.000899	<2	<0.08	<0.2	3.517
02/24/2017 12:56	0		<2	0.2651	1.5001	5.482
02/24/2017 13:05	0		<2	0.4334	0.8006	5.4169
08/13/2017 15:44	11.3444	0.0128192	3.8208	<0.08	0.4163	1.8624
08/25/2017 11:45	0		2.7293	0.5028	0.5185	5.9834
08/25/2017 12:00	0		2.3199	<0.08	<0.2	5.3549
08/26/2017 07:00	0		2.3897	<0.08	<0.2	5.4019
04/17/2018 11:08	0		<2	<0.08	<0.2	6.1554
04/17/2018 11:10	0		<2	<0.08	<0.2	6.4365
07/19/2018 01:29	35.9382	0.0334225	4.5087	0.1788	0.2622	6.1298
07/19/2018 08:44	35.6361	0.0331416	3.7085	<0.08	<0.2	2.2182
07/19/2018 12:44	35.4694	0.0329866	3.589	0.5736	0.6646	1.9297
07/19/2018 17:59	35.2507	0.0327831	<2	0.5445	0.6617	2.5345
07/19/2018 20:44	35.1361	0.0326766	<2	<0.08	<0.2	2.0577
07/19/2018 23:29	35.0215	0.03257	<2	<0.08	<0.2	2.4661
07/20/2018 03:29	34.8549	0.032415	2.8212	<0.08	<0.2	2.3101
07/21/2018 21:59	33.084	0.0307681	3.5314	<0.08	<0.2	1.1662
08/14/2018 19:29	9.18819	0.00854502	4.4026	0.1496	<0.2	3.1734
08/21/2018 22:29	2.06319	0.00191877	2.792	<0.08	<0.2	2.4976
08/22/2018 11:44	1.51111	0.00140533	3.4436	0.9394	1.145	2.6148
08/22/2018 19:29	1.18819	0.00110502	2.3661	<0.08	<0.2	1.1784
08/23/2018 03:29	0.854861	0.000795021	2.3593	<0.08	<0.2	0.9309
08/23/2018 11:29	0.521528	0.000485021	2.7172	<0.08	<0.2	0.9753
08/23/2018 15:29	0.354861	0.000330021	2.4521	0.1068	0.2013	1.0279
08/24/2018 13:35	0		<2	<0.08	0.2274	2.5613
08/24/2018 13:36	0		<2	0.0872	<0.2	2.697
11/11/2018 15:03	0		<2	0.0588	<0.2	5.6717
11/11/2018 15:05	0		<2	<0.08	<0.2	5.3345

## Sheet: HAV WQ
WATER QUALITY DATA FROM 09404115 HAVASU CREEK ABOVE THE MOUTH, NEAR SUPAI, ARIZONA
Sample collection date and time	Days between sample collection and retrieval	Potential increase in concentration due to evaporation	As µg/L	Cd µg/L	Pb µg/L	U µg/L
08/26/2015 19:15	186.198	0.292331	12.788	<0.02	<0.05	2.939
08/31/2015 20:29	181.147	0.2844	11.185	<0.02	<0.05	2.077
09/14/2015 14:44	167.386	0.262796	5.051	<0.02	<0.05	1.385
09/14/2015 18:59	167.209	0.262518	4.323	0.025	<0.05	1.824
09/22/2015 21:44	159.094	0.249778	13.718	<0.02	<0.05	2.553
2016-02-29 12:00:00	0		9.92	<0.02	<0.05	3.31
02/29/2016 12:00	0		11.79	0.3	0.49	3.73
2016-04-17 11:36:00	131.517	0.344574	11	<0.02	0.57	3.86
2016-06-11 20:59:00	76.1257	0.199449	14.214	<0.02	<0.05	3.814
08/27/2016 14:27	0		11.31	<0.02	<0.05	3.26
2016-08-27 14:28:00	0		11.6	<0.02	<0.05	3.31
2016-08-27 17:45:00	79.2604	0.124439	16.227	<0.02	<0.05	3.495
2016-09-01 16:14:00	74.3236	0.116688	7.246	<0.02	<0.05	2.636
2016-09-29 17:44:00	46.2611	0.0726299	9.422	0.022	<0.05	2.561
2016-09-30 06:59:00	45.709	0.0717632	6.505	<0.02	<0.05	1.772
2016-11-15 10:39:00	0		11.759	0.091	0.18	3.372
2016-11-15 10:41:00	0		11.229	0.026	0.152	3.133
02/25/2017 14:44	0		12.1078	0.2823	0.3258	3.8707
02/25/2017 14:50	0		12.6079	0.0318	<0.05	3.6095
02/26/2017 11:00	0		11.697	<0.02	<0.05	3.275
08/26/2017 18:00	0		12.0588	0.0248	<0.05	3.4499
04/17/2018 16:00	0		12.3869	<0.02	<0.05	3.3997
04/17/2018 16:01	0		11.6244	<0.02	<0.05	3.4645
07/11/2018 20:14	45.1569	0.292617	5.0062	0.0236	<0.05	0.8649
07/12/2018 00:13	44.991	0.291541	7.4645	0.0235	<0.05	3.0047
07/12/2018 03:28	44.8556	0.290664	5.0752	0.8554	1.2098	2.4977
07/12/2018 06:43	44.7201	0.289786	7.1801	0.4587	0.4682	1.5436
07/15/2018 17:58	41.2514	0.267309	7.6028	<0.02	<0.05	0.5916
08/02/2018 16:58	23.2931	0.150939	11.8894	0.0339	<0.05	2.7043
08/15/2018 17:13	10.2826	0.0666315	14.3165	0.0554	<0.05	2.3153
08/21/2018 22:28	4.06389	0.026334	6.3341	0.0609	0.0718	1.4357
08/26/2018 10:30	0		12.5474	0.8209	3.7794	3.4689
08/26/2018 10:31	0		11.5617	<0.02	0.0598	3.5001
10/06/2018 17:13	36.2826	0.0569637	8.9299	0.1139	0.1765	3.1481
10/06/2018 21:13	36.116	0.0567021	7.1663	0.0279	<0.05	2.3794
10/21/2018 11:28	21.5222	0.0337899	10.8615	<0.02	<0.05	3.5069
11/12/2018 09:32	0		11.3289	<0.02	<0.05	3.4471
11/12/2018 09:45	0		10.5046	0.0477	<0.05	3.4712

## Sheet: LCR sediment
SUSPENDED SEDIMENT DATA FROM 09402300 LITTLE COLORADO RIVER ABOVE MOUTH NEAR DESERT VIEW, ARIZONA
		As	Cd	Pb	U
Sample date	Sample time	mg/kg	mg/kg	mg/kg	mg/kg
2016-02-23	15:15:00	4.5	0.16	20	2.66
2016-02-23	15:44:00	6	0.14	19.2	2.77
2016-02-23	17:44:00	5.5	0.14	20.6	2.76
2016-02-23	19:44:00	6.9	0.14	20.6	2.8
2016-02-23	21:44:00	4.8	0.14	19.1	2.75
2016-02-23	23:44:00	4.7	0.13	20.7	2.74
2016-02-24	01:44:00	6.5	0.14	21.7	2.63
2016-02-24	03:44:00	4.7	0.13	18.8	2.74
2016-02-24	05:44:00	4.3	0.14	19.6	2.64
2016-02-24	07:44:00	4.1	0.15	19.7	2.72
2016-02-24	09:44:00	4.5	0.15	18.7	2.72
2016-02-24	11:44:00	6.2	0.13	18.4	2.67
2016-02-24	13:44:00	5.9	0.13	18.5	2.73
2016-02-24	15:44:00	6.1	0.14	20.1	2.74
2016-02-24	17:44:00	5.3	0.14	19.1	2.76
2016-02-24	19:44:00	4.5	0.14	18	2.73
2016-02-24	21:44:00	4.6	0.15	19.3	2.77
2016-02-24	23:44:00	4.7	0.14	18.6	2.77
2016-02-25	01:44:00	5.1	0.13	19	2.75
2016-02-25	03:44:00	5.4	0.14	20	2.73
2016-02-25	05:44:00	4.8	0.14	22.1	2.63
2016-02-25	07:44:00	4.5	0.13	20.4	2.66
2016-08-02	20:29:00	<0.2	0.17	12.4	3.25
2016-08-02	22:29:00	5.6	0.25	9.4	3.44
2016-08-04	10:14:00	6.1	0.13	16.5	3
2016-08-04	12:14:00	6.7	0.18	22.7	3.71
2016-08-04	14:14:00	6.9	0.16	23.3	3.94
2016-08-04	16:14:00	8.5	0.12	21.8	3.91
2016-08-04	18:14:00	10.2	0.13	23.2	3.76
2016-08-04	20:14:00	9.2	0.17	25.3	4.33
2016-08-04	22:14:00	10.1	0.15	24.3	3.99
2016-08-05	00:14:00	11.2	0.13	20.5	3.55
2016-08-05	02:14:00	5.6	0.11	19.5	3.34
2016-08-05	04:14:00	7.6	0.1	19	3.25
2016-08-05	06:14:00	10.5	0.15	21.5	3.86
2016-08-05	10:14:00	5.8	0.2	22.7	4.28
2016-08-05	12:14:00	9.5	0.21	24.1	4.51
2016-08-05	14:14:00	10.1	0.23	26.7	4.83
2016-08-05	16:14:00	7.9	0.25	24.7	4.71
2016-08-05	18:14:00	6.7	0.23	25.6	4.66
2016-08-05	20:14:00	7.7	0.25	50.3	4.64
2016-08-06	00:59:00	12.1	0.18	22.3	4
2016-08-21	16:11:00	9.3	0.14	22	3.51
2016-09-03	00:45:00	7.7	0.13	16.3	3.02
2016-09-30	15:59:00	22.8	0.15	9.1	2.62
2016-10-01	02:29:00	8.6	0.12	23.5	3.53
2016-10-01	08:29:00	7.3	0.12	21.5	3.43
2016-10-02	18:59:00	7.7	0.17	22.4	3.98
2016-10-03	00:59:00	10	0.16	20.3	3.41
2016-10-03	06:59:00	8.6	0.12	19.7	3.09
2016-10-03	12:59:00	8.1	0.12	18.4	2.93
2016-10-03	18:59:00	8.2	0.1	18.2	2.87
2016-11-05	16:45:00	9	0.47	19.5	3.46
2016-11-06	01:44:00	7.9	0.24	19.7	3.51
2016-11-07	16:59:00	6.1	0.16	17.9	3.03
2016-11-08	04:59:00	4.5	0.12	15.8	2.59
2016-11-08	16:59:00	6	0.16	16.7	2.75
2016-12-23	07:29:00	4.8	0.13	9.6	2.42
2016-12-25	17:14:00	5	0.14	16.9	2.8
2016-12-26	05:14:00	6.2	0.09	16.3	2.54
2016-12-26	17:14:00	6.6	0.1	16.3	2.52
2016-12-27	05:14:00	4	0.14	17.4	2.71
2016-12-27	17:14:00	7.8	0.16	17.8	2.84
2016-12-28	05:14:00	5.9	0.14	17.8	2.71
2017-02-09	14:47:00	5.1	0.23	15.2	2.27
2017-02-26	17:29:00	5.1	0.19	14.5	2.42
2017-03-06	09:29:00	5.8	0.21	15.6	2.46
2017-03-12	00:14:00	7.1	0.29	17	2.85
2017-03-24	00:14:00	5	0.16	11.7	2.16
2017-07-19	15:14:00	4.3	0.15	9.1	2.37
2017-07-23	17:59:00	7.6	0.11	19.4	2.44
2017-07-27	09:59:00	6.9	0.08	17.4	2.14
2017-07-30	08:29:00	9.2	0.12	21	2.85
2017-08-02	08:29:00	7.3	0.08	17.3	2.18
2017-08-05	02:29:00	6	0.03	16.7	1.91
2017-08-06	13:59:00	8.4	0.13	20.5	2.48
2017-08-14	09:59:00	6.7	0.13	18.4	2.36
2017-08-17	09:14:00	5.5	0.09	14.4	2.07
2017-08-20	10:30:00	7.6	0.12	16.9	3.34
2018-07-12	14:44:00	8.4	0.15	11.2	3.75
2018-07-13	09:14:00	9.4	0.14	20.7	4.45
2018-07-14	16:29:00	8.7	0.25	21.6	4.96
2018-07-16	07:14:00	10.5	0.19	21.8	4.29
2018-07-16	13:59:00	8.5	0.18	21.7	4.29
2018-07-19	13:59:00	8.1	0.16	20.1	3.71
2018-07-22	13:59:00	7.7	0.17	19	3.73
2018-08-22	05:14:00	11.6	0.18	21.8	3.15
2018-08-24	10:29:00	9.5	0.16	21.7	4.37
2018-08-27	08:29:00	8.2	0.16	20.7	3.47
2018-08-29	09:44:00	8.5	0.13	19.4	3.34
2018-09-02	03:14:00	8.9	0.18	20.9	3.35
2018-09-04	03:29:00	9.5	0.14	20.6	3.85
2018-09-07	03:29:00	9	0.19	22.2	4.12
2018-09-25	13:59:00	6.8	0.15	13.3	2.89
2018-10-04	06:29:00	9.2	0.1	17.8	3.46
2018-10-07	11:59:00	8.3	0.18	21	3.69
2018-10-10	11:59:00	8.8	0.15	20.4	3.49
2018-10-13	11:59:00	7.3	0.11	18.4	3.14
2018-10-17	04:59:00	6.3	0.08	14.3	2.26
2018-10-18	16:59:00	7.3	0.14	18.9	3.59
2018-10-21	16:59:00	6.4	0.07	16.4	2.58
2018-10-22	18:14:00	6.9	0.09	17.7	2.98
2018-10-23	21:59:00	9	0.08	18.8	3.37
2018-10-25	18:14:00	8.7	0.12	19.9	3.44
2018-12-07	10:55:00	8.8	0.17	22.4	3.91
2108-08-21	17:14:00	8.9	0.2	20.8	3.55
2018-08-24	14:49:00	15.4	0.35	23.1	3.38
2019-02-17	20:00:00	9.7	0.22	21.4	3.28
2019-02-18	00:00:00	8.6	0.2	20.4	3.14
2019-02-18	04:00:00	8.3	0.16	19.1	2.68
2019-02-18	08:00:00	8.3	0.16	19.7	2.67
2019-02-18	16:00:00	7.9	0.17	18.5	2.57
2019-02-18	20:00:00	8.8	0.17	18.6	2.46
2019-02-19	00:00:00	6.4	0.18	18.7	2.39
2019-02-19	04:00:00	7.1	0.16	20.3	2.22
2019-02-19	08:00:00	7.2	0.15	17.7	2.33
2019-02-19	12:00:00	5.3	0.16	18.3	2.42
2019-02-19	16:00:00	7.1	0.15	17.6	2.4
2019-02-19	17:17:00	5.9	0.38	15.4	2.15
2019-02-19	17:30:00	6.5	0.14	15.9	2.23
2019-02-20	05:29:00	5.9	0.13	15.6	2.2
2019-02-20	17:29:00	5.5	0.11	15.5	2.55
2019-02-21	05:29:00	7.3	0.11	15.3	2.31
2019-02-21	17:29:00	8.1	0.11	15.3	2.18
2019-02-22	05:29:00	6.8	0.1	15.6	2.21
2019-02-22	17:29:00	7	0.12	16	2.48
2019-02-23	05:29:00	8.2	0.15	17.3	2.68
2019-02-23	17:29:00	8.9	0.15	17.5	2.77
2019-02-24	05:29:00	9	0.14	17.2	2.82
2019-02-24	17:29:00	8.9	0.14	16.6	2.69
2019-02-25	05:29:00	9.1	0.14	16.8	2.72
2019-02-25	17:29:00	8.6	0.13	16.8	2.71
2019-03-01	15:14:00	6.7	0.09	15.5	2.5
2019-03-02	15:14:00	7.9	0.1	15.9	2.57
2019-03-03	15:14:00	6.2	0.08	16	2.42

## Sheet: KAN sediment
SUSPENDED SEDIMENT DATA FROM 09403850 KANAB CREEK ABOVE THE MOUTH NEAR SUPAI, ARIZONA
		As	Cd	Pb	U
Sample date	Sample time	mg/kg	mg/kg	mg/kg	mg/kg
2016-08-25	16:34:00	8.4	0.52	6.5	3.41
2016-09-22	10:29:00	7.3	0.26	14.5	2.69
2016-09-22	11:29:00	7.4	0.35	12.9	2.4
2016-09-22	14:29:00	6.5	0.26	14.7	2.8
2016-09-22	23:44:00	5	0.19	11.2	2.01
2016-09-23	02:44:00	7.3	0.34	12.7	2.46
2016-09-23	17:29:00	20.8	0.25	19.6	3.31
2017-08-13	15:44:00	4.3	0.34	10.3	1.61
2018-07-19	01:29:00	6.2	0.2	11	2.51
2018-07-19	08:44:00	9.9	0.26	14.2	2.79
2018-07-19	12:44:00	11.7	0.26	18.5	3.35
2018-07-19	17:59:00	9.6	0.25	14.8	3.03
2018-07-19	20:44:00	11	0.28	15.5	3.13
2018-07-19	23:29:00	7.3	0.26	12.3	2.42
2018-07-20	03:29:00	11.6	0.37	15.5	3.3
2018-07-21	21:59:00	8.1	0.28	12	2.58
2018-08-14	19:29:00	8.9	0.27	13.5	2.88
2018-08-21	22:29:00	8.5	0.29	12.1	2.64
2018-08-22	11:44:00	6	0.24	10.1	2.28
2018-08-22	19:29:00	9.2	0.28	14.6	2.87
2018-08-23	03:29:00	12	0.31	16.8	2.93
2018-08-23	11:29:00	14.8	0.3	19.9	3.43
2018-08-23	15:29:00	13.1	0.28	18.1	3

## Sheet: HAV sediment
SUSPENDED SEDIMENT DATA FROM 09404115 HAVASU CREEK ABOVE THE MOUTH, NEAR SUPAI, ARIZONA
		As	Cd	Pb	U
Sample date	Sample time	mg/kg	mg/kg	mg/kg	mg/kg
2016-06-11	20:59:00	4.1	0.08	3	2.27
2016-08-27	17:45:00	37.3	0.09	2.9	2.08
2016-09-01	16:14:00	39.2	0.14	4.4	2.1
2016-09-29	17:44:00	22	0.24	8.1	2.14
2016-09-30	06:59:00	23.7	0.2	7.2	1.8
2016-09-30	09:59:00	29.4	0.46	11.9	2.53
2018-07-11	20:14:00	4.9	0.24	7.1	2.02
2018-07-12	00:13:00	9.8	0.35	11.9	2.52
2018-07-12	03:28:00	7.4	0.35	9.8	2.42
2018-07-12	06:43:00	9.4	0.44	12.3	2.75
2018-07-15	17:58:00	5.6	0.29	8.5	2.15
2018-08-02	16:58:00	4.3	0.18	5.3	1.6
2018-08-15	17:13:00	5.7	0.25	6.5	1.95
2018-08-21	22:28:00	6.4	0.23	8.9	2.04
2018-10-06	17:13:00	8.8	0.3	6.7	2.44
2018-10-06	21:13:00	9.4	0.27	7.6	2.29
2018-10-21	11:28:00	9.6	0.32	6.4	2.44
